# Supplementary material for: The influence of family cultural capital on student learning engagement: a study on the mediating role of parental educational involvement
Source: Front Psychol. 2026 Apr 10;17:1802893. doi: 10.3389/fpsyg.2026.1802893 (PMC13105935; doi:10.3389/fpsyg.2026.1802893)
Supplement: Supplementary file 1 [file data_sheet_1.zip]

Archive with 2 entries (2 files):
- Cleaned_Survey_Data_610.csv
- Appendix.docx
