# Supplementary material for: The influence of family cultural capital on student learning engagement: a study on the mediating role of parental educational involvement
Source: Front Psychol. 2026 Apr 10;17:1802893. doi: 10.3389/fpsyg.2026.1802893 (PMC13105935; doi:10.3389/fpsyg.2026.1802893)
Supplement: Supplementary file 1 [file data_sheet_1.zip › Cleaned_Survey_Data_610.csv]

ID	Parent_Role	Child_Gender	Grade	Only_Child	Edu_Expect	Father_Edu	Mother_Edu	Income	Location	FCC1_Books	FCC2_Space	FCC3_Digi1	FCC4_Digi2	FCC5_Museum	FCC6_Comm	FCC7_Facil	PEI1_Talk	PEI2_Env	PEI3_Read	PEI4_Teacher	PEI5_Check	PEI6_Meeting	PEI7_Social	LE1_Discipline	LE2_Persist	LE3_Curiosity	LE4_Happy	LE5_Connect	LE6_Reflect	LE7_Apply
1	2	2	3	2	4	2	2	3	3	4	1	3	5	4	4	4	4	4	3	4	5	3	3	2	3	5	4	4	4	4
2	2	1	2	2	3	3	1	2	3	2	0	1	2	2	2	1	4	4	5	2	5	2	3	2	2	4	2	2	1	1
3	2	2	2	1	3	5	3	3	1	4	1	4	2	4	2	2	3	3	2	3	5	3	3	4	4	4	2	4	3	3
4	2	1	3	2	4	3	3	3	2	4	1	4	5	5	3	5	5	5	4	5	5	5	5	5	5	5	5	5	5	4
5	2	1	2	1	4	4	4	5	1	4	1	2	4	5	4	2	3	3	3	3	5	5	5	3	3	5	4	3	3	3
6	2	2	1	2	4	3	4	4	1	5	1	5	5	5	3	4	5	4	4	4	5	4	5	2	5	5	4	5	4	4
7	2	2	2	1	3	2	3	2	3	3	1	3	3	3	3	4	4	3	4	3	5	3	4	4	3	4	4	4	4	3
8	1	2	2	2	3	3	1	2	3	2	0	2	2	3	3	2	4	4	4	4	5	3	1	3	3	4	3	4	3	2
9	2	2	1	2	3	4	3	4	2	1	0	4	3	5	2	2	4	5	4	5	5	5	4	3	4	4	2	3	3	3
10	1	1	3	2	4	2	3	3	3	4	1	5	5	4	5	5	5	3	5	4	5	5	4	5	5	4	5	5	4	5
11	1	2	1	2	4	2	4	3	2	4	0	3	3	2	4	4	2	4	1	2	5	3	4	4	3	4	3	4	4	5
12	1	2	1	2	4	4	2	3	2	4	1	3	5	1	4	3	2	2	2	1	5	2	3	2	2	2	3	1	2	1
13	1	1	3	2	4	1	2	2	3	1	0	4	1	1	3	3	4	5	3	4	5	4	2	5	4	3	4	3	5	4
14	1	1	3	2	4	3	3	4	1	4	1	5	3	4	4	4	4	3	4	2	5	3	3	4	3	5	3	3	5	4
15	2	2	1	1	4	4	5	3	3	5	1	1	3	3	4	3	4	3	2	3	5	3	3	2	3	3	2	3	1	2
16	2	1	3	2	4	3	4	3	2	5	1	4	5	5	3	4	5	4	4	5	5	3	3	3	4	3	2	3	5	4
17	2	2	3	2	4	4	3	4	3	3	1	5	5	4	5	5	3	1	2	3	5	3	3	4	5	5	5	5	5	5
18	2	1	1	1	4	2	3	2	3	2	0	2	2	3	1	3	3	3	4	4	5	4	3	3	2	5	4	3	3	3
19	2	1	1	1	4	4	3	5	1	5	1	4	5	5	5	5	4	4	3	5	5	5	5	5	4	3	4	5	3	3
20	2	1	2	2	4	2	2	2	2	5	1	3	3	4	5	2	3	3	4	3	5	4	3	3	3	2	4	3	4	4
21	2	1	2	2	4	3	4	3	3	4	0	3	3	3	4	2	3	4	4	4	5	4	2	5	3	4	3	4	4	2
22	2	1	3	1	4	3	4	3	3	4	1	4	4	5	4	4	4	4	3	4	5	3	5	3	4	2	4	4	4	4
23	2	2	3	1	3	1	1	1	3	1	0	2	3	2	1	2	3	4	2	3	5	4	2	4	3	4	3	4	5	2
24	2	1	3	1	4	5	4	5	1	4	1	4	3	2	3	4	5	4	5	4	5	5	3	5	3	3	1	5	3	4
25	2	2	2	1	4	3	3	4	2	4	1	3	3	3	4	2	5	2	3	5	5	3	3	5	5	4	5	5	5	5
26	2	1	2	2	3	2	1	1	3	3	1	3	4	3	4	3	4	3	2	3	5	4	4	5	5	5	3	5	4	4
27	2	2	3	2	4	2	3	3	2	3	1	5	4	5	5	5	4	4	4	2	5	5	2	2	2	3	3	2	4	2
28	2	2	2	1	4	5	5	5	1	5	1	5	5	5	5	5	4	3	5	5	5	4	5	2	4	3	3	3	3	3
29	2	2	2	2	4	3	3	3	3	2	1	3	3	4	4	5	3	4	5	3	5	4	2	4	4	5	5	5	3	4
30	2	1	3	2	4	2	2	2	3	2	1	2	3	2	3	3	3	4	3	3	5	4	3	2	2	2	2	2	3	3
31	2	2	2	1	3	2	3	3	1	4	0	1	3	2	3	2	3	4	3	4	5	2	5	4	4	4	3	3	3	3
32	2	1	1	2	4	4	3	2	1	5	1	4	4	5	4	4	4	5	5	5	5	4	5	3	3	5	4	5	4	4
33	2	1	2	1	3	3	1	2	3	3	1	4	1	2	2	1	3	2	2	2	5	1	3	4	4	5	4	5	5	4
34	2	2	2	1	4	3	2	3	3	3	1	4	2	2	4	4	3	4	4	4	5	4	4	4	3	3	4	4	4	3
35	2	1	1	2	4	4	4	4	1	5	1	5	3	4	4	2	4	4	3	5	5	4	3	4	3	3	4	5	4	5
36	2	1	1	1	4	4	4	4	2	1	1	3	3	3	2	4	3	4	2	4	5	2	4	3	2	3	1	4	3	3
37	1	2	3	2	4	3	3	3	1	4	1	4	4	5	4	5	2	3	3	5	5	3	3	3	5	4	5	5	4	5
38	2	2	1	1	4	3	3	2	2	5	1	4	5	5	5	5	5	4	4	4	5	4	5	4	4	5	4	5	4	4
39	2	2	2	2	4	2	3	3	3	5	1	5	5	5	5	5	4	5	3	4	5	4	3	4	2	3	3	5	2	2
40	1	2	2	2	3	1	3	3	2	3	1	3	4	3	4	4	2	1	1	3	5	3	3	2	3	2	3	2	2	2
41	1	1	2	1	3	3	3	4	1	3	1	3	4	3	3	5	1	1	2	1	5	2	2	4	5	3	5	2	3	4
42	2	1	2	2	4	3	3	4	2	4	1	5	5	5	4	3	3	3	4	3	5	4	3	4	4	3	3	4	4	5
43	2	1	3	2	4	4	4	5	1	3	1	3	3	3	3	5	3	5	3	5	5	5	5	3	3	3	5	5	4	4
44	2	1	3	2	4	2	3	2	3	2	0	2	2	3	2	3	2	2	2	2	5	3	4	2	2	2	3	1	3	3
45	1	1	2	1	4	4	4	4	2	3	1	4	3	5	3	3	3	3	4	5	5	4	4	4	4	5	4	4	5	5
46	1	1	3	2	4	5	4	4	1	3	1	3	5	5	3	4	4	5	5	3	5	5	5	4	5	3	4	4	5	5
47	2	1	2	2	3	2	2	2	3	3	0	2	4	4	3	4	1	2	1	2	5	3	2	4	4	4	4	4	3	3
48	2	1	2	2	3	3	4	2	3	2	0	4	2	4	3	3	4	3	4	4	5	3	4	5	4	5	4	4	3	4
49	2	1	3	2	3	3	4	3	1	3	0	3	4	2	4	4	4	5	4	4	5	4	5	5	4	4	5	4	4	5
50	2	1	2	1	3	2	3	2	3	4	1	5	5	5	3	3	4	5	4	4	5	5	4	4	5	4	5	5	2	5
51	2	2	2	2	4	3	3	3	1	3	1	3	2	4	4	4	3	3	3	3	5	4	3	3	2	4	2	4	2	4
52	1	1	2	2	3	2	3	1	1	2	1	4	3	2	2	3	3	3	3	4	5	5	4	4	4	5	3	5	4	4
53	2	2	1	2	2	1	2	1	3	2	0	3	2	1	1	5	2	3	3	3	5	3	3	3	1	2	2	3	1	1
54	2	2	3	2	4	4	4	3	1	4	1	3	3	4	3	3	3	3	1	3	5	2	2	4	4	4	4	4	4	3
55	1	1	3	2	1	1	1	1	3	3	0	2	4	2	1	3	3	1	3	4	5	2	3	2	2	2	3	2	3	2
56	1	2	2	2	4	4	3	3	1	2	1	3	3	3	4	2	2	4	3	4	5	3	2	4	4	4	3	2	3	4
57	2	2	3	2	4	5	3	4	2	5	1	5	4	4	5	4	4	3	5	5	5	5	4	5	5	3	4	5	5	4
58	2	2	2	1	4	4	2	2	3	4	0	4	3	3	3	4	3	4	4	3	5	3	3	3	4	3	4	3	2	3
59	2	1	3	1	4	3	3	3	1	5	1	5	4	5	5	4	5	5	5	3	5	5	5	3	2	2	3	4	3	3
60	1	2	1	2	4	3	3	4	2	5	1	4	4	3	3	5	2	4	2	3	5	2	2	4	3	4	5	5	3	5
61	2	2	3	2	4	5	4	2	3	5	1	5	5	2	4	5	4	5	4	3	5	4	4	4	3	4	5	5	4	5
62	2	2	3	2	4	2	3	1	3	4	1	4	5	4	2	5	3	5	4	5	5	4	5	3	4	5	4	3	5	4
63	2	2	3	1	3	4	3	3	1	3	1	4	3	4	3	4	3	4	5	4	5	4	5	5	5	4	4	5	3	3
64	1	2	3	1	4	2	2	2	3	4	1	5	3	5	5	5	3	4	4	4	5	3	4	5	4	5	5	5	5	5
65	1	1	1	2	4	3	3	2	1	4	1	3	5	4	3	3	5	5	4	4	5	5	4	2	4	3	4	2	4	4
66	2	1	2	2	4	4	2	3	3	5	1	4	2	3	4	2	3	3	3	2	5	3	3	2	4	2	3	3	3	4
67	2	1	3	2	4	4	3	4	1	4	1	4	2	3	4	5	3	3	3	2	5	3	3	4	2	3	4	4	5	2
68	2	1	1	1	3	2	4	3	3	1	1	3	2	1	4	1	5	3	4	5	5	4	3	3	5	5	5	4	3	5
69	2	1	1	2	4	4	4	3	1	5	1	4	4	5	4	5	3	3	2	4	5	3	3	2	4	3	3	2	3	5
70	2	2	1	1	4	2	2	3	2	3	1	4	5	4	4	5	2	1	3	2	5	2	1	1	2	2	2	3	2	2
71	2	2	2	2	4	2	4	4	1	5	1	4	5	5	4	5	4	4	3	4	5	3	5	4	3	2	3	4	5	4
72	2	2	2	2	4	4	3	3	2	3	1	4	4	5	5	5	2	2	3	5	5	4	5	1	2	1	2	3	3	3
73	1	2	2	2	3	4	3	5	1	3	1	5	3	5	3	3	4	3	4	3	5	3	3	3	2	3	2	3	3	3
74	2	1	1	1	4	3	4	3	3	4	0	2	2	3	4	2	3	3	2	3	5	2	3	3	4	2	4	2	4	3
75	2	2	3	2	4	2	3	3	3	3	1	2	1	2	3	3	5	5	4	4	5	5	4	5	3	4	2	3	3	4
76	2	2	1	1	4	4	4	4	1	2	1	3	3	3	1	1	4	3	3	4	5	4	4	3	4	3	5	3	3	4
77	2	1	2	2	4	3	3	3	3	5	1	4	3	4	4	4	5	2	4	5	5	3	3	5	5	4	4	4	5	5
78	2	1	2	1	4	4	4	3	1	2	1	2	3	2	4	3	5	3	4	3	5	3	4	4	4	5	3	4	5	3
79	1	2	3	2	4	3	3	2	1	5	1	5	3	5	2	5	2	1	3	2	5	2	1	5	4	5	5	5	5	5
80	1	2	1	1	4	3	3	3	2	4	1	3	4	4	5	4	5	4	5	5	5	5	5	4	4	5	4	3	4	3
81	1	2	1	2	3	3	4	3	1	4	1	3	4	5	2	3	3	3	3	2	5	3	2	2	3	2	4	4	1	2
82	1	2	2	2	4	4	3	4	1	2	1	3	3	3	3	3	3	2	4	4	5	3	4	2	4	3	3	2	4	3
83	2	1	3	2	4	3	4	4	2	5	1	4	4	5	3	4	5	5	3	3	5	5	4	3	4	3	3	4	3	4
84	1	2	2	2	3	1	2	1	3	3	1	4	2	3	2	3	5	3	3	3	5	4	5	4	3	4	3	3	4	3
85	2	2	3	1	4	4	4	3	1	3	1	2	4	4	4	4	2	3	4	3	5	4	3	3	5	4	4	4	4	4
86	1	2	3	2	4	5	4	5	1	2	0	3	3	1	3	2	2	3	1	2	5	2	2	2	2	2	3	3	3	3
87	2	1	3	1	3	3	2	3	2	4	1	4	4	5	5	3	3	2	3	2	5	3	4	3	2	2	1	3	2	3
88	2	1	3	1	4	5	5	4	1	4	1	2	4	5	4	5	5	3	4	5	5	5	5	4	4	4	5	4	5	5
89	2	1	2	1	4	3	2	3	1	4	1	2	3	4	3	3	4	2	2	4	5	4	4	5	3	3	4	3	4	4
90	2	1	1	2	4	2	3	3	1	4	1	3	5	4	3	3	4	5	2	4	5	2	3	3	4	4	4	3	4	4
91	2	2	3	2	4	5	4	4	1	3	1	4	3	4	5	5	4	2	4	5	5	3	4	4	3	2	3	5	5	3
92	2	2	2	2	4	1	1	3	3	5	1	3	2	4	4	3	3	4	4	4	5	4	4	4	4	4	3	4	4	4
93	1	1	2	2	2	3	2	1	2	5	1	4	4	2	3	4	5	4	4	2	5	3	3	4	4	4	5	5	4	2
94	2	1	2	2	4	4	4	3	3	1	1	3	1	2	2	3	3	4	3	4	5	3	4	3	3	1	3	3	4	2
95	2	2	3	1	4	3	4	3	3	2	1	3	3	3	1	2	3	3	2	3	5	2	2	5	5	4	3	3	4	4
96	2	2	1	1	4	3	3	4	1	5	1	5	5	5	5	5	4	4	3	3	5	3	3	3	3	2	3	4	4	4
97	2	2	1	2	4	3	3	4	2	4	1	4	4	4	4	5	5	3	4	4	5	5	5	4	2	2	3	4	2	3
98	1	1	3	2	4	4	3	4	1	4	1	4	3	3	5	3	3	5	5	5	5	4	4	5	4	4	4	3	3	4
99	1	2	2	2	3	2	3	2	3	5	1	3	3	3	4	3	5	4	5	4	5	4	3	3	4	3	2	3	4	1
100	2	2	2	2	3	3	2	2	2	2	0	1	1	2	2	2	4	5	4	4	5	4	4	3	3	3	3	4	4	2
101	2	2	2	2	4	4	2	3	2	5	1	3	2	5	5	4	5	5	5	5	5	5	3	4	5	4	3	3	3	4
102	2	2	2	2	4	2	3	3	3	4	1	3	3	3	3	2	3	2	2	3	5	5	2	2	4	1	2	2	3	2
103	2	2	2	2	3	3	4	3	3	3	1	5	4	5	4	5	3	2	3	3	5	2	3	1	3	2	3	2	1	4
104	1	2	2	2	3	3	2	1	3	3	0	2	3	4	3	2	4	3	3	2	5	2	3	4	4	4	2	3	3	3
105	2	1	3	2	4	5	3	4	3	3	0	3	3	3	2	3	2	4	4	5	5	3	5	2	3	2	2	3	2	3
106	1	1	2	2	4	4	3	3	3	5	1	4	3	4	4	2	2	3	4	2	5	4	4	4	5	3	4	3	3	3
107	2	1	1	2	2	3	3	3	2	2	0	3	5	3	3	3	3	3	1	2	5	2	2	1	1	1	2	1	1	1
108	2	2	2	1	4	5	5	5	1	5	1	5	5	4	4	4	1	3	1	1	5	3	2	4	4	4	3	4	5	3
109	2	2	2	1	3	1	2	1	3	1	1	3	2	1	3	2	3	4	4	3	5	1	1	3	3	2	3	3	2	2
110	1	1	2	2	4	4	5	3	2	5	1	5	3	5	4	4	5	3	4	5	5	3	4	2	5	3	4	3	3	3
111	1	2	3	2	3	3	2	2	1	5	1	5	4	3	4	5	5	3	3	3	5	3	3	4	3	4	3	5	3	4
112	1	2	3	2	4	3	3	2	1	3	1	1	2	2	1	2	2	2	2	1	5	2	1	1	1	1	1	1	1	1
113	2	1	2	1	3	2	2	2	3	3	0	4	2	2	3	4	3	2	2	3	5	3	4	3	1	2	3	4	3	2
114	2	1	1	2	3	3	4	5	1	3	0	3	3	3	2	4	4	4	4	5	5	5	3	5	3	4	3	4	3	4
115	1	1	2	2	3	2	4	1	3	5	1	3	3	3	4	3	3	2	4	3	5	5	4	3	3	4	3	3	4	5
116	2	1	3	1	3	4	3	3	1	4	1	4	4	4	5	5	3	3	5	3	5	4	4	3	5	3	2	4	5	4
117	2	2	1	2	3	1	2	2	2	1	1	4	3	3	2	3	3	2	3	4	5	5	4	4	4	4	4	5	2	3
118	2	1	2	2	4	4	3	4	1	4	1	3	4	5	4	3	3	4	3	2	5	2	3	5	2	5	4	5	4	5
119	2	2	3	2	4	3	4	4	1	5	1	5	3	4	4	5	5	4	5	5	5	4	3	4	4	3	4	4	5	4
120	2	2	2	1	4	4	3	3	3	2	1	5	5	3	5	4	4	3	3	3	5	3	3	2	2	4	2	2	3	2
121	2	1	3	2	4	4	5	4	1	5	1	5	4	4	2	5	4	3	3	4	5	4	3	3	3	3	2	4	2	4
122	2	1	3	2	4	4	4	4	1	3	1	5	3	5	4	5	4	2	5	4	5	5	3	4	3	3	3	4	4	3
123	2	2	3	2	4	2	2	2	3	3	1	5	5	2	3	4	4	5	4	3	5	4	3	3	5	4	5	3	4	5
124	2	1	2	2	4	3	4	4	1	3	1	4	4	4	4	5	4	4	5	3	5	5	5	3	4	3	2	4	3	4
125	2	2	1	1	4	3	4	4	3	4	1	3	4	4	4	5	3	3	2	4	5	4	4	3	4	5	2	4	4	3
126	1	2	1	2	4	3	2	4	3	5	1	4	4	5	4	4	5	5	5	5	5	5	5	5	5	5	5	5	5	5
127	1	1	1	1	4	3	3	3	2	2	0	4	3	2	3	3	3	3	4	4	5	5	4	3	4	2	5	3	3	3
128	2	2	2	1	4	5	5	3	1	4	1	4	4	4	4	4	4	3	5	4	5	4	3	4	5	3	3	3	3	3
129	2	1	3	1	4	3	3	2	3	5	1	5	5	5	4	5	5	4	5	5	5	5	5	4	4	4	5	5	5	4
130	1	2	3	2	3	2	2	3	1	4	1	3	4	4	3	3	2	3	2	4	5	3	3	4	3	3	4	3	4	3
131	2	2	2	1	4	4	3	3	1	5	0	3	3	5	3	1	2	2	2	3	5	2	4	1	3	2	2	3	3	2
132	2	1	3	1	4	4	3	3	1	2	1	1	3	2	3	3	1	2	2	2	5	2	3	4	3	2	4	2	1	3
133	2	2	2	2	3	2	2	3	3	2	0	2	3	2	3	3	5	3	4	5	5	5	5	3	3	3	2	1	1	4
134	2	1	3	2	4	4	5	4	1	5	1	4	3	3	3	4	2	2	4	3	5	2	2	3	4	3	2	3	3	3
135	2	2	1	1	3	3	3	4	3	4	1	3	3	4	4	4	4	4	3	4	5	3	5	4	4	3	1	3	2	3
136	2	2	2	2	4	3	4	3	1	2	1	4	2	3	2	4	3	4	5	3	5	3	3	5	5	5	4	5	5	5
137	2	2	2	2	4	4	3	4	2	3	1	4	5	5	3	4	4	4	4	3	5	4	4	4	4	2	3	3	2	3
138	1	2	2	1	3	2	2	2	3	1	1	1	1	2	3	1	4	3	5	5	5	4	5	4	3	4	2	2	3	3
139	2	1	2	1	4	4	3	4	3	5	1	5	5	4	5	5	4	4	4	5	5	5	4	4	3	5	5	5	5	5
140	2	1	3	2	3	3	3	3	1	3	1	4	5	4	3	2	3	4	5	2	5	4	4	2	1	2	1	3	2	3
141	2	1	1	2	4	4	3	3	1	3	0	2	3	3	3	3	5	4	5	4	5	4	5	5	4	4	4	4	5	3
142	2	2	1	1	4	4	2	3	2	4	1	4	2	2	1	3	3	3	3	4	5	4	5	3	3	2	5	3	4	5
143	2	1	3	2	4	3	2	2	1	4	1	4	5	4	4	4	3	5	2	5	5	3	4	4	4	3	4	2	3	2
144	1	1	2	2	3	3	2	2	2	3	1	4	2	3	4	3	4	3	5	4	5	4	3	5	5	5	5	4	5	5
145	2	2	2	2	4	3	3	4	1	2	1	4	3	4	2	4	2	1	1	3	5	4	2	4	2	4	2	3	3	2
146	2	2	1	2	4	3	3	2	1	4	1	4	3	3	4	4	3	3	3	3	5	4	3	4	3	4	3	1	4	2
147	1	2	1	2	4	3	2	4	3	5	1	3	3	4	5	4	4	3	4	2	5	2	2	4	3	4	3	4	2	5
148	2	1	1	1	4	4	2	4	1	4	1	5	5	4	5	4	5	4	3	5	5	4	3	4	5	5	5	5	5	5
149	2	1	1	2	4	5	2	4	1	2	1	3	4	2	3	4	2	4	3	2	5	2	2	2	2	2	2	5	3	3
150	1	1	1	2	4	4	4	3	1	4	1	2	3	3	3	3	3	2	3	3	5	3	4	4	2	5	4	4	4	3
151	2	2	2	2	4	5	4	4	1	3	1	4	3	5	5	2	3	3	5	1	5	2	3	4	2	3	3	2	3	3
152	2	1	1	2	3	2	2	3	3	5	1	4	4	5	3	4	4	4	3	5	5	5	5	4	5	5	4	5	5	5
153	1	2	1	1	4	1	3	2	2	3	1	3	3	4	4	3	2	2	3	3	5	2	3	2	2	4	2	3	1	2
154	2	1	2	2	4	4	3	3	2	4	1	4	4	4	5	5	4	3	3	4	5	3	4	4	4	4	5	3	5	4
155	2	1	3	2	4	4	3	2	1	3	1	3	3	2	5	4	3	4	2	3	5	3	4	3	3	4	4	3	2	2
156	2	2	1	2	4	2	3	2	2	5	1	5	5	4	5	5	4	4	3	2	5	4	4	4	2	3	4	3	3	3
157	2	2	1	2	4	5	5	4	1	4	0	3	4	3	3	5	3	4	3	3	5	4	5	4	3	4	3	4	5	2
158	2	2	1	1	4	4	4	4	2	4	1	4	5	5	3	3	3	3	3	3	5	3	4	4	5	2	4	3	5	2
159	2	1	2	2	3	1	2	1	3	5	1	4	5	3	2	1	4	2	4	3	5	3	4	4	4	5	5	4	5	5
160	2	2	3	2	4	4	4	2	1	4	1	4	5	3	2	3	4	2	3	3	5	2	3	4	5	4	3	5	4	4
161	2	2	1	2	4	2	3	3	3	3	1	2	2	2	1	3	3	1	3	1	5	1	2	3	3	3	4	5	3	3
162	2	2	2	2	3	3	2	2	3	2	1	3	3	3	2	1	3	2	3	2	5	4	1	2	3	5	3	4	4	2
163	2	2	2	1	2	2	2	2	3	3	0	1	2	2	2	2	2	3	2	2	5	2	2	2	3	3	2	2	4	3
164	2	1	2	2	2	1	2	2	3	1	0	2	2	3	3	2	3	2	2	3	5	2	1	1	1	1	1	3	2	2
165	1	2	2	2	4	3	1	2	1	3	1	3	1	1	2	2	2	2	2	4	5	3	3	2	3	2	2	2	3	2
166	1	2	2	2	4	3	2	3	3	5	1	5	5	2	5	3	3	4	4	3	5	4	5	4	4	5	5	3	5	5
167	2	1	3	1	4	3	4	3	1	2	0	4	2	4	3	4	3	4	2	3	5	3	4	3	4	4	2	3	3	4
168	2	1	1	1	3	3	2	3	3	2	1	4	5	3	3	2	3	3	3	4	5	3	3	2	1	1	2	2	1	1
169	2	1	2	2	4	4	5	3	1	4	1	5	2	5	4	5	3	4	4	4	5	2	4	5	4	5	4	5	4	5
170	1	2	2	2	4	4	4	4	2	5	1	5	4	5	4	5	2	5	4	4	5	3	3	2	3	2	2	2	4	3
171	2	1	1	2	3	3	3	2	3	3	0	2	2	2	2	2	3	4	1	1	5	3	2	2	3	2	3	2	2	4
172	2	1	2	1	4	2	3	2	3	5	1	3	4	4	1	5	5	5	4	5	5	5	5	5	4	3	2	4	3	4
173	2	2	1	2	4	4	3	5	1	4	1	3	4	4	4	3	4	4	5	4	5	4	5	4	3	2	5	1	4	4
174	2	2	1	2	4	2	2	2	3	4	1	5	5	5	4	5	3	3	3	2	5	2	3	3	2	2	4	3	5	3
175	2	2	2	2	4	5	5	5	1	5	1	5	5	4	3	3	4	5	4	3	5	5	5	5	4	2	3	4	4	2
176	2	2	3	2	4	4	5	4	1	5	1	5	5	3	3	3	4	4	2	3	5	5	4	5	4	5	5	4	4	5
177	1	2	3	2	4	2	3	4	3	3	1	4	2	4	4	3	2	3	4	4	5	1	3	1	4	3	2	1	2	2
178	2	1	1	2	3	3	4	4	2	2	0	1	3	3	3	2	5	5	5	4	5	4	3	3	3	2	3	3	4	2
179	1	1	3	2	4	3	4	3	1	3	1	5	4	4	5	4	4	4	3	2	5	1	3	3	3	3	2	3	2	3
180	1	1	3	1	2	3	2	1	3	3	0	3	4	1	3	2	2	1	2	2	5	1	2	2	3	2	1	2	1	3
181	2	1	3	2	4	4	4	5	1	5	1	4	5	3	2	3	5	5	3	4	5	4	4	4	3	3	4	3	2	4
182	2	1	3	2	2	2	2	1	3	2	1	2	1	1	1	2	4	2	1	2	5	3	2	3	3	2	1	1	2	3
183	2	1	2	2	4	3	3	3	2	4	1	4	5	5	4	5	3	4	5	3	5	5	4	4	5	5	5	5	5	5
184	2	2	1	2	2	3	3	4	2	5	1	4	5	3	3	4	4	4	4	3	5	3	3	4	1	2	2	3	3	3
185	2	1	2	2	4	4	4	5	1	5	1	3	4	5	4	5	5	3	2	2	5	2	2	3	3	2	5	4	4	4
186	2	1	1	2	4	2	2	4	2	5	1	5	4	4	5	3	4	5	4	3	5	5	3	3	3	3	5	2	3	3
187	2	1	1	1	3	1	1	2	3	4	1	3	2	2	5	1	4	3	2	4	5	2	4	4	4	2	4	5	3	3
188	2	2	2	1	4	3	5	3	1	2	0	3	4	3	2	3	3	2	2	3	5	3	3	3	3	2	2	3	2	2
189	1	1	1	2	4	4	4	3	3	4	1	5	4	4	4	4	3	4	5	5	5	4	3	4	5	4	5	4	4	2
190	2	1	2	2	4	5	4	4	1	3	1	4	3	3	2	3	4	5	5	5	5	5	5	5	4	5	5	5	5	4
191	2	2	3	1	2	2	1	2	3	4	1	4	2	4	3	3	5	3	3	3	5	3	5	3	2	3	3	3	3	4
192	2	1	1	1	4	4	4	4	1	1	0	3	4	3	4	2	5	5	5	5	5	3	3	3	2	5	2	5	2	5
193	2	2	1	1	4	4	4	3	1	5	1	5	5	4	5	5	5	4	4	3	5	3	4	5	5	5	4	4	5	5
194	2	2	3	2	4	3	2	2	2	1	1	4	3	2	2	2	4	4	5	2	5	3	4	5	4	5	4	5	4	5
195	2	1	3	2	3	2	1	3	2	1	0	3	2	2	2	2	3	3	3	3	5	3	3	2	2	2	4	2	2	3
196	2	2	2	2	3	3	2	1	3	3	0	3	3	3	3	4	4	5	3	4	5	3	3	3	1	2	4	4	3	3
197	1	1	2	2	4	4	5	3	1	5	1	5	5	5	5	5	4	5	5	5	5	5	5	5	5	5	4	5	5	5
198	2	2	3	1	4	3	3	5	1	3	1	3	4	4	4	2	3	2	2	3	5	3	3	4	4	4	2	3	4	3
199	2	2	2	2	4	4	3	2	3	3	1	5	2	3	2	5	4	4	4	4	5	3	4	5	5	4	4	5	4	5
200	2	1	1	2	4	4	3	3	1	5	1	5	5	4	5	3	4	4	4	4	5	5	5	3	4	3	3	4	4	4
201	1	1	2	2	4	4	4	5	1	5	1	4	4	5	3	5	5	5	5	5	5	5	5	3	4	4	4	5	4	4
202	2	1	3	2	4	3	4	2	2	3	0	4	4	5	4	4	3	2	5	2	5	2	4	3	2	2	2	2	2	1
203	1	2	2	1	4	4	3	5	2	3	0	4	3	3	4	1	5	3	2	3	5	4	2	3	4	4	3	3	5	4
204	2	2	1	2	3	2	3	4	3	4	1	3	5	4	4	3	3	2	3	3	5	3	2	2	3	2	3	3	4	3
205	1	1	1	2	3	2	2	3	3	2	0	2	2	2	1	3	2	3	2	1	5	2	1	3	1	1	1	2	1	3
206	2	1	1	1	4	3	3	3	1	3	1	4	4	5	5	5	3	4	3	4	5	3	3	5	4	3	5	4	4	4
207	1	2	1	1	4	4	3	3	1	5	1	5	4	4	3	3	3	4	3	2	5	2	3	3	3	2	5	4	4	3
208	2	2	3	2	2	1	2	1	3	4	0	3	3	2	3	3	2	2	2	1	5	1	1	1	1	2	1	3	2	2
209	2	1	1	2	4	3	2	2	3	2	0	3	3	3	3	3	2	2	3	4	5	3	3	1	1	3	1	3	2	2
210	2	2	2	2	2	1	1	1	3	1	0	2	3	1	1	3	5	4	4	4	5	3	3	2	4	4	5	4	4	5
211	1	2	2	2	4	3	3	4	1	3	1	3	3	4	2	4	3	5	3	2	5	4	4	3	2	4	3	2	4	2
212	1	2	3	2	4	4	4	5	1	3	1	5	4	4	3	5	4	5	4	3	5	4	5	5	4	4	4	4	4	4
213	2	2	1	2	4	3	4	4	1	5	1	4	3	4	3	5	3	3	5	2	5	4	3	2	4	4	5	5	4	4
214	2	1	1	1	3	2	2	2	3	3	1	4	3	2	2	3	1	4	4	2	5	4	1	3	3	3	4	4	3	5
215	2	2	1	2	4	3	4	3	2	4	1	3	5	3	3	4	5	5	4	5	5	4	5	5	5	5	5	5	5	5
216	2	1	1	1	2	3	2	1	3	2	1	4	4	2	2	1	4	5	4	5	5	4	5	3	4	3	4	4	2	3
217	1	2	2	2	3	3	1	2	2	4	1	1	3	3	3	4	2	2	3	2	5	2	4	3	4	2	2	2	2	2
218	1	1	3	2	4	4	2	3	3	2	0	4	2	3	1	2	1	2	1	2	5	1	1	4	3	2	3	4	4	3
219	1	1	3	2	3	3	2	3	3	1	0	2	1	1	3	2	1	1	1	1	5	2	1	5	2	3	4	3	3	2
220	2	1	1	1	4	4	5	4	1	4	1	4	4	3	4	3	3	2	4	4	5	2	4	5	5	4	5	5	3	4
221	1	2	1	1	3	1	2	2	2	3	0	3	4	3	4	2	2	3	3	3	5	3	2	4	4	2	4	2	4	5
222	2	1	2	1	3	3	2	4	3	4	1	5	4	3	4	4	3	3	4	3	5	4	4	3	5	4	4	3	4	5
223	2	1	2	2	4	2	3	3	2	4	1	3	4	3	3	4	4	3	4	3	5	3	4	5	5	3	4	5	2	3
224	2	2	1	1	4	3	2	3	1	3	1	2	3	2	5	4	4	5	5	5	5	5	4	3	4	4	3	3	3	4
225	1	1	2	1	4	4	5	2	1	4	1	4	4	3	5	5	3	2	2	3	5	4	4	3	1	2	3	3	4	2
226	2	1	1	1	3	2	2	3	3	1	0	1	1	1	1	1	2	3	2	1	5	1	2	1	2	1	1	2	2	2
227	2	1	3	2	4	4	3	3	3	3	1	2	3	3	3	2	3	3	4	4	5	3	2	2	2	2	4	2	2	1
228	2	1	3	2	3	3	4	3	3	4	1	4	4	4	4	3	3	4	2	5	5	5	4	3	5	5	4	5	5	5
229	2	1	2	2	4	4	5	4	1	5	1	3	3	3	3	4	4	4	5	5	5	4	2	3	2	4	3	4	4	4
230	2	1	1	2	4	2	2	2	3	4	1	4	4	3	2	4	4	3	5	3	5	4	5	5	5	4	4	4	5	4
231	2	2	1	2	4	4	4	4	1	4	0	3	5	5	2	3	2	3	5	4	5	3	5	5	4	4	4	3	3	4
232	2	2	1	1	2	2	2	1	3	2	0	3	2	4	2	2	3	2	3	2	5	3	2	2	3	2	2	4	3	3
233	2	2	3	2	4	4	4	4	1	4	1	4	3	5	4	4	3	5	2	5	5	4	3	3	3	3	4	4	3	3
234	1	1	1	2	4	3	3	4	1	5	1	4	5	3	4	4	4	5	5	5	5	5	5	5	5	5	5	5	5	5
235	2	1	1	1	4	3	3	3	3	3	0	2	2	2	4	2	4	5	4	4	5	5	5	5	5	4	5	5	4	5
236	2	2	2	2	4	2	4	2	2	5	1	5	5	5	5	4	4	2	3	3	5	3	2	4	1	2	4	3	4	3
237	2	1	1	1	3	3	4	3	1	3	1	4	4	3	4	4	3	5	4	4	5	4	3	4	5	5	5	5	5	5
238	2	1	3	1	4	5	4	3	2	5	1	3	4	5	4	5	4	5	5	4	5	2	4	3	4	3	3	4	3	2
239	1	1	2	1	3	2	1	3	2	4	1	4	4	3	4	3	3	4	2	3	5	4	4	3	4	1	2	2	2	3
240	1	2	1	1	4	4	4	5	1	5	1	4	5	3	5	5	4	4	4	3	5	3	3	4	5	3	4	4	2	5
241	1	2	3	1	4	3	3	3	1	2	1	4	3	4	4	3	5	4	3	4	5	4	2	4	4	4	2	3	2	3
242	1	1	2	2	4	3	3	5	1	5	1	5	4	5	5	5	3	4	2	4	5	4	5	4	4	4	2	4	4	3
243	2	1	2	1	4	4	3	3	3	4	1	4	2	5	5	5	4	4	5	3	5	3	4	3	3	3	2	2	3	2
244	2	1	2	2	3	2	3	2	3	3	0	2	3	1	3	3	3	2	2	3	5	2	3	2	3	3	2	3	2	3
245	2	1	1	1	3	3	2	2	3	1	0	3	1	3	2	2	2	2	2	1	5	4	2	3	2	1	2	1	1	3
246	2	1	1	1	4	4	4	3	1	4	1	4	5	3	4	5	4	3	4	2	5	4	3	2	4	3	3	3	3	5
247	1	2	3	2	3	4	4	4	2	4	1	5	5	5	3	3	5	5	2	4	5	5	5	5	5	3	4	4	5	5
248	2	1	2	2	4	2	2	2	3	2	0	3	4	3	2	2	1	1	1	2	5	3	1	2	3	4	3	3	3	4
249	2	2	1	2	4	3	3	4	2	3	0	3	2	2	4	2	4	5	4	2	5	3	3	2	1	1	1	1	1	2
250	2	2	1	2	4	5	4	4	2	3	1	5	4	3	5	5	2	2	5	5	5	3	4	3	4	3	4	2	3	3
251	2	1	1	2	4	4	3	3	3	5	1	4	4	5	4	4	3	4	4	3	5	4	5	5	5	5	5	5	5	5
252	2	2	1	2	4	5	4	5	1	5	1	5	5	3	5	5	5	5	5	5	5	5	5	3	2	2	3	4	2	3
253	2	2	3	1	4	3	3	2	1	4	1	4	2	4	5	3	3	5	4	3	5	4	4	2	2	4	4	5	2	4
254	1	1	1	2	4	4	4	3	1	5	1	4	4	5	4	3	3	4	4	5	5	5	5	3	3	4	3	4	2	4
255	2	1	2	2	3	3	2	3	3	4	1	5	5	4	5	4	3	3	3	4	5	2	2	2	3	3	4	1	2	4
256	2	1	2	1	4	4	5	4	1	4	1	5	4	5	5	4	4	5	4	4	5	5	4	4	3	3	2	3	4	4
257	2	1	1	2	4	4	3	5	1	4	1	4	4	5	5	5	5	5	5	5	5	5	4	4	5	4	5	4	4	5
258	2	1	1	2	4	3	3	5	3	4	1	3	5	2	3	5	4	4	2	4	5	5	4	3	2	4	4	3	3	2
259	2	1	1	2	4	3	2	2	1	5	1	3	5	5	4	4	5	3	3	3	5	3	5	4	5	3	4	3	3	3
260	2	2	2	2	4	4	2	4	1	2	0	4	4	5	4	3	3	4	5	3	5	3	3	5	3	5	5	4	3	4
261	2	2	2	2	4	3	3	4	1	3	1	3	3	4	4	4	4	4	4	4	5	3	4	4	4	3	5	4	3	2
262	2	2	2	2	4	4	3	3	2	3	1	3	3	3	5	4	1	2	3	2	5	2	3	3	3	3	2	3	3	5
263	2	2	3	1	3	2	2	3	2	1	0	3	3	2	1	2	3	3	4	3	5	4	2	3	3	3	1	3	5	4
264	2	1	1	1	4	3	3	3	2	4	0	3	4	3	3	3	3	3	4	4	5	4	4	5	4	4	3	4	4	5
265	2	2	1	2	4	3	3	2	2	5	1	5	5	5	5	4	5	3	4	3	5	2	3	3	3	4	5	3	4	4
266	2	1	2	2	4	4	3	3	2	5	1	4	5	4	3	5	4	4	3	3	5	4	2	4	5	3	3	5	5	4
267	2	1	2	2	3	2	1	1	3	4	1	4	3	2	2	3	1	2	3	4	5	3	3	3	2	2	2	1	1	2
268	2	1	1	2	4	3	4	3	1	4	1	4	5	4	4	5	4	3	4	4	5	4	5	4	4	5	5	3	5	3
269	2	2	3	1	3	2	1	2	3	3	1	4	1	3	3	3	5	3	4	5	5	5	5	3	3	3	4	2	3	3
270	2	1	1	1	4	3	3	4	3	3	1	4	3	2	4	3	5	5	5	3	5	3	4	5	5	4	5	3	5	4
271	2	2	1	2	4	2	4	2	1	2	1	2	4	3	3	1	3	4	4	3	5	2	1	2	1	1	2	2	2	1
272	1	1	3	2	4	3	3	4	1	2	1	2	5	3	4	5	4	3	4	5	5	3	2	2	4	4	3	5	4	4
273	2	2	1	2	4	2	1	1	3	2	0	1	1	1	1	1	3	4	5	4	5	4	4	4	4	4	4	4	4	5
274	2	1	3	1	4	2	2	2	3	2	1	1	1	3	1	1	3	3	3	3	5	3	4	3	4	3	3	4	2	3
275	1	1	2	1	4	5	5	5	1	3	1	4	4	3	3	5	2	1	2	1	5	3	1	1	3	2	1	3	2	2
276	2	1	1	1	4	4	4	4	1	4	1	5	5	5	5	4	5	3	5	5	5	4	5	4	5	4	5	4	4	3
277	2	1	1	1	4	4	3	4	1	2	1	5	3	2	3	4	3	1	4	4	5	4	2	3	2	3	4	3	5	3
278	2	2	2	2	4	2	2	4	3	4	1	4	4	3	5	4	2	1	1	3	5	3	2	5	5	5	5	4	5	5
279	2	2	3	2	4	4	3	5	3	4	1	2	3	4	4	3	4	3	3	3	5	2	4	2	4	3	3	3	4	4
280	2	2	2	1	4	4	3	4	3	3	0	4	3	2	3	3	3	5	2	4	5	4	3	4	4	2	3	4	4	3
281	2	1	2	2	4	4	4	2	3	2	1	3	3	2	2	3	4	3	4	3	5	3	4	3	1	2	2	1	1	3
282	2	1	2	2	3	1	2	2	3	1	0	1	1	2	1	1	1	2	1	2	5	4	4	4	3	2	3	3	2	2
283	2	1	3	1	3	2	3	3	2	2	0	2	3	1	2	2	2	2	2	3	5	2	1	3	4	4	3	4	3	3
284	1	1	1	2	4	3	3	3	1	2	0	4	3	4	2	3	3	2	2	2	5	2	2	3	3	3	2	4	4	2
285	2	1	3	2	4	1	1	2	3	2	0	3	3	2	3	2	1	2	3	3	5	2	2	2	2	2	2	3	2	3
286	2	2	2	2	3	2	3	3	3	3	1	3	3	3	3	4	5	3	3	4	5	5	5	2	3	3	2	3	2	2
287	2	1	3	1	4	3	2	3	3	2	0	3	3	5	5	5	4	4	3	2	5	3	3	4	3	4	4	3	2	4
288	1	2	2	2	2	2	1	3	3	1	0	1	4	2	2	2	3	3	2	1	5	3	3	1	1	1	1	1	3	2
289	2	2	3	2	3	4	3	4	1	5	1	5	4	4	5	5	3	4	4	4	5	5	4	3	2	3	2	2	3	3
290	1	1	2	2	4	2	2	2	3	1	1	2	2	5	4	4	4	5	4	4	5	2	4	3	2	2	3	4	3	3
291	2	1	1	1	3	3	3	3	1	3	1	2	4	3	4	4	5	4	5	4	5	4	4	5	3	5	4	4	5	4
292	2	2	1	2	4	3	5	5	1	4	1	5	4	3	3	5	2	3	2	3	5	2	2	3	2	2	2	2	3	2
293	2	1	3	1	4	3	3	3	1	4	1	2	3	3	4	4	3	3	3	2	5	3	3	3	4	4	3	5	3	4
294	2	1	1	2	2	2	2	2	3	3	0	2	2	3	4	4	4	2	2	3	5	4	3	4	1	2	3	2	2	2
295	2	2	2	2	4	4	4	4	1	3	1	2	5	4	5	3	3	3	4	3	5	3	3	5	4	3	3	2	3	3
296	2	1	2	2	4	2	2	3	2	4	1	5	4	3	3	4	2	3	4	3	5	3	1	2	3	3	3	4	3	4
297	2	2	2	1	3	2	2	2	3	2	1	2	4	4	4	3	4	4	3	3	5	3	4	4	5	4	3	4	5	5
298	2	1	2	1	3	1	4	3	1	4	1	3	5	4	3	4	4	4	4	3	5	4	4	3	4	4	2	2	2	2
299	1	2	3	1	4	3	4	3	2	3	1	4	3	2	4	4	4	4	2	4	5	3	2	4	4	5	4	3	4	5
300	2	1	1	2	4	3	3	3	1	3	1	4	1	3	3	3	5	5	4	3	5	5	4	4	4	4	4	2	3	3
301	2	2	2	2	4	2	1	2	3	2	1	1	2	1	3	1	4	4	4	2	5	4	4	3	3	3	3	3	3	2
302	2	2	2	2	3	3	2	4	1	5	1	4	4	5	5	4	3	4	3	4	5	2	2	4	5	5	5	5	5	5
303	2	1	1	2	4	4	4	4	1	4	1	3	2	5	2	2	4	3	5	5	5	3	4	2	3	2	3	2	3	3
304	2	1	3	2	4	3	3	2	2	2	1	4	3	4	3	5	3	3	2	4	5	2	2	5	4	3	3	3	4	3
305	2	2	2	2	2	3	3	3	3	2	1	4	5	3	3	5	4	4	5	5	5	5	5	5	4	5	4	4	5	5
306	1	2	2	1	3	2	3	2	2	2	1	3	4	3	3	3	2	4	4	3	5	4	4	2	3	3	3	3	2	4
307	2	2	3	2	3	3	3	3	1	5	1	5	5	5	5	5	5	4	5	4	5	4	4	5	5	5	5	4	5	5
308	1	1	1	2	4	5	4	4	2	2	1	5	3	3	5	4	5	5	5	3	5	5	5	5	4	4	4	5	5	3
309	2	2	1	1	4	3	3	3	2	3	0	3	1	4	5	4	4	4	4	5	5	4	3	5	5	5	5	4	5	3
310	2	2	1	2	4	1	2	2	3	2	0	3	3	3	1	2	4	4	4	2	5	4	4	1	3	3	2	4	2	2
311	1	1	1	2	3	2	2	3	3	2	1	4	3	4	3	1	5	5	4	5	5	5	5	3	4	3	3	3	4	2
312	1	1	2	1	4	3	4	3	2	3	1	4	4	2	4	3	3	3	4	2	5	4	4	5	5	5	5	5	3	5
313	2	2	2	1	3	2	1	2	3	5	1	5	5	4	4	4	1	1	2	2	5	2	1	4	5	2	3	3	5	4
314	2	2	2	2	4	3	4	4	2	5	1	5	2	4	4	5	2	2	2	4	5	3	2	3	3	3	1	1	2	1
315	2	1	2	2	3	3	2	4	1	4	1	3	1	4	2	4	2	4	2	1	5	1	4	3	5	3	4	3	5	4
316	2	1	2	2	4	3	5	4	2	5	1	5	4	5	4	4	4	4	4	3	5	4	3	5	5	4	4	5	4	4
317	2	1	1	2	3	3	2	3	3	3	0	3	1	3	4	4	5	3	4	4	5	3	5	4	5	3	5	3	4	4
318	2	2	1	2	4	3	3	4	1	2	1	4	4	3	4	3	2	4	2	3	5	3	2	2	3	2	3	2	3	2
319	2	2	3	2	3	3	3	1	3	3	0	3	2	4	2	2	4	5	3	3	5	3	4	5	5	5	5	5	5	5
320	2	2	2	2	4	2	3	3	1	4	1	5	4	4	5	5	5	5	4	5	5	5	4	4	5	3	5	3	5	5
321	2	1	3	1	3	5	4	3	1	5	1	4	5	5	4	5	4	4	5	5	5	4	5	5	4	5	5	5	4	5
322	2	2	2	2	4	2	3	3	1	2	1	1	4	2	4	1	5	5	3	4	5	4	3	3	5	3	4	3	3	3
323	2	1	1	2	4	3	2	2	2	4	1	3	3	2	3	3	3	4	5	4	5	5	3	2	2	3	4	3	3	2
324	2	1	2	2	4	3	4	3	2	4	1	4	5	4	2	3	4	3	3	3	5	2	2	3	4	4	4	4	4	3
325	2	2	1	1	4	4	4	4	1	5	1	3	3	4	4	5	5	5	5	5	5	5	5	2	5	3	4	4	3	3
326	1	2	3	2	4	4	4	4	1	5	1	5	5	5	4	5	2	5	3	2	5	3	2	5	5	5	5	5	5	5
327	2	2	2	1	3	2	2	3	3	3	1	5	5	3	3	2	3	4	4	4	5	5	4	5	4	4	3	4	5	3
328	2	2	1	2	2	2	2	1	3	2	1	3	4	4	4	4	3	4	4	1	5	4	4	3	2	4	1	3	2	3
329	1	1	3	2	4	3	3	3	2	4	0	3	3	1	4	5	3	3	2	3	5	4	4	3	4	4	5	4	3	3
330	2	2	2	1	3	3	1	4	1	3	1	2	5	4	5	4	5	5	5	4	5	4	5	5	5	5	3	5	5	5
331	2	1	2	2	4	3	3	2	1	2	1	5	5	5	2	4	3	2	4	5	5	3	2	3	4	5	4	3	4	4
332	2	1	2	2	4	3	3	3	3	4	0	2	1	3	2	4	3	3	2	2	5	4	3	3	3	4	4	3	3	5
333	1	1	1	1	4	3	3	4	2	4	0	3	5	4	3	5	3	4	5	4	5	3	4	3	5	4	3	5	3	3
334	2	2	1	2	3	1	1	1	3	4	1	3	3	3	3	4	2	2	3	1	5	2	2	3	3	3	2	2	4	3
335	2	1	1	2	3	3	3	3	3	5	1	5	3	5	4	4	3	2	3	2	5	4	4	2	4	3	3	4	2	4
336	2	2	3	2	4	5	5	4	1	2	0	4	3	2	4	3	4	2	3	3	5	3	3	3	4	3	2	1	2	5
337	2	2	1	1	4	4	4	5	1	5	1	5	5	5	5	4	3	4	4	5	5	3	3	4	3	5	3	2	3	3
338	2	2	1	2	4	3	3	5	2	5	0	3	3	4	3	3	5	4	4	4	5	4	4	4	4	4	3	4	4	5
339	1	1	1	1	4	3	4	4	1	4	0	4	3	2	4	3	2	2	5	3	5	1	2	2	3	4	4	4	3	4
340	1	2	2	1	3	2	2	2	3	2	1	2	2	2	3	3	2	2	2	1	5	2	2	2	4	2	4	4	4	3
341	2	1	1	2	4	2	2	3	2	5	1	5	5	3	4	5	3	2	2	2	5	2	2	3	5	5	4	4	4	5
342	2	2	3	1	4	4	5	4	1	4	1	5	5	3	5	5	4	3	5	5	5	5	4	3	4	4	5	5	3	4
343	2	1	2	2	4	4	3	3	1	3	0	4	3	3	2	4	4	3	4	5	5	3	5	1	3	2	4	3	4	4
344	2	1	3	1	4	4	4	4	3	5	1	4	2	3	4	4	3	3	3	4	5	2	3	5	4	4	3	3	4	3
345	1	2	2	2	4	3	4	3	2	1	1	2	5	5	3	3	5	5	5	3	5	5	5	4	4	3	5	3	4	3
346	2	2	1	1	4	3	2	3	2	4	1	3	2	3	3	5	4	5	5	5	5	5	4	5	5	5	5	4	5	3
347	1	2	1	1	4	4	4	4	1	5	1	4	5	4	4	3	3	4	3	3	5	3	4	4	3	3	5	4	5	5
348	2	2	3	2	4	3	4	4	1	3	1	3	3	3	4	2	5	2	5	4	5	4	5	4	4	3	4	5	4	3
349	1	1	3	2	3	2	2	2	3	5	1	4	3	2	2	3	3	1	4	3	5	3	4	4	1	4	2	2	3	3
350	2	1	1	1	4	3	2	2	3	4	1	3	2	4	3	2	4	1	1	1	5	2	2	4	4	4	4	3	2	3
351	1	1	2	2	4	4	5	5	1	5	1	5	4	5	5	5	4	4	5	5	5	5	5	4	5	4	4	3	4	4
352	2	2	3	2	4	3	4	2	1	4	1	5	5	5	5	4	4	5	2	2	5	3	2	4	3	4	3	4	4	3
353	2	2	2	2	4	4	3	4	2	4	1	5	4	5	5	3	5	3	4	3	5	4	3	4	5	5	4	5	5	5
354	2	2	3	1	4	3	3	4	1	1	0	3	2	1	2	2	3	3	3	1	5	2	3	3	4	3	4	5	5	5
355	2	1	3	1	3	3	3	2	3	3	0	2	2	4	3	2	5	4	5	4	5	5	4	2	2	2	3	3	2	3
356	2	1	3	1	4	2	2	3	1	4	1	2	5	3	3	3	3	5	4	4	5	5	5	4	5	4	5	4	3	4
357	2	1	2	2	3	2	1	3	3	3	1	4	3	3	5	3	5	5	5	4	5	5	5	3	4	4	5	4	4	4
358	2	2	1	2	3	1	1	2	3	2	1	1	4	3	3	3	2	3	3	2	5	2	1	3	2	3	2	3	2	2
359	2	2	2	1	4	3	3	4	2	3	1	3	3	3	3	1	4	3	3	4	5	4	3	4	3	2	2	2	3	3
360	2	1	2	2	3	3	3	3	3	1	1	2	2	2	1	2	2	2	2	2	5	1	3	1	1	2	2	1	1	1
361	1	2	1	2	3	3	1	2	3	1	0	1	3	2	1	2	2	4	3	3	5	1	3	3	2	4	3	4	3	3
362	1	1	2	2	4	2	2	3	3	3	1	4	4	1	3	4	2	3	2	1	5	2	3	3	2	1	3	2	3	3
363	2	2	1	2	3	2	2	2	3	3	0	3	4	5	4	5	4	2	4	3	5	3	4	4	4	4	5	3	4	3
364	2	1	2	1	4	3	4	4	3	4	1	5	4	3	3	5	4	3	4	4	5	4	5	1	2	1	1	1	1	2
365	1	2	3	1	4	4	4	3	1	4	1	4	5	3	4	5	4	4	5	4	5	4	4	5	5	5	5	5	3	4
366	1	1	2	2	4	4	3	3	2	4	1	5	4	5	4	2	5	4	3	3	5	4	4	3	2	2	3	2	2	1
367	1	1	2	2	4	3	4	4	2	5	1	5	5	5	5	5	5	5	4	5	5	5	4	4	5	5	3	4	4	4
368	2	1	3	2	4	4	4	4	1	3	1	5	5	1	2	4	4	3	2	2	5	4	5	4	4	5	5	5	3	5
369	2	2	1	2	3	3	3	3	2	4	1	2	5	3	5	4	2	3	3	3	5	3	4	4	4	3	4	4	4	4
370	1	1	2	1	4	1	2	2	3	2	0	3	2	4	3	4	3	4	4	3	5	4	3	2	3	2	2	3	4	2
371	2	1	3	2	3	3	3	3	3	2	1	3	4	3	4	2	4	4	4	3	5	3	3	3	2	4	3	3	5	3
372	2	2	2	1	4	3	2	2	3	3	1	2	4	2	3	2	4	4	3	4	5	4	5	4	3	3	3	3	4	4
373	1	2	3	1	2	3	2	3	2	2	1	5	4	5	3	2	4	5	5	5	5	3	3	5	5	5	5	5	5	4
374	2	1	3	2	4	4	4	4	1	4	1	4	5	5	5	3	5	5	5	5	5	4	5	5	5	5	5	4	5	5
375	2	1	2	2	4	3	3	4	1	5	1	3	3	5	4	5	5	3	3	5	5	5	5	4	3	3	3	3	4	2
376	2	1	2	2	4	3	4	3	1	3	1	3	4	4	4	4	2	4	3	2	5	2	3	4	5	5	5	5	4	5
377	2	1	1	1	4	3	3	3	1	3	1	3	4	4	4	3	3	2	3	2	5	4	4	3	2	2	3	3	3	2
378	2	2	2	1	4	3	4	3	1	5	1	5	5	5	5	2	3	3	3	3	5	4	2	1	3	2	2	2	3	2
379	1	1	1	1	4	5	3	4	3	5	1	5	5	5	5	5	5	4	3	4	5	4	5	3	4	3	4	4	4	2
380	2	1	1	1	3	3	3	2	2	4	1	2	5	3	3	3	3	3	3	2	5	5	3	5	5	5	5	4	5	3
381	2	1	1	2	4	4	3	5	1	3	1	3	3	2	3	3	3	3	3	5	5	2	4	3	4	2	3	4	2	3
382	2	2	3	2	2	1	2	2	3	2	0	2	1	3	3	1	3	3	4	4	5	3	3	3	4	5	3	3	3	4
383	2	1	1	1	4	4	4	4	1	5	1	5	4	4	4	3	2	2	2	4	5	3	2	3	4	2	3	5	3	2
384	2	1	1	2	4	4	4	4	2	5	1	2	5	5	3	4	4	2	3	3	5	4	3	5	5	5	5	4	5	5
385	1	2	2	1	4	3	3	4	2	3	1	4	4	3	4	4	2	2	3	3	5	4	2	3	3	4	4	2	4	4
386	2	2	3	2	4	4	4	4	1	5	1	3	4	5	5	4	5	4	3	2	5	3	4	5	5	5	5	4	4	4
387	1	2	3	2	4	2	1	2	3	1	1	3	4	4	3	4	4	3	3	3	5	2	3	2	2	3	3	3	3	3
388	1	2	2	1	4	3	3	3	3	3	0	1	3	2	2	2	3	3	4	2	5	2	4	2	2	2	3	3	3	3
389	2	2	3	1	4	4	5	5	1	4	1	5	2	3	4	5	4	4	4	3	5	3	3	3	3	3	3	3	4	4
390	2	2	3	2	4	3	4	4	1	5	1	5	5	5	5	5	3	5	5	5	5	3	4	5	5	5	5	4	4	5
391	2	1	2	2	4	2	3	4	1	5	1	5	3	3	5	5	5	3	3	4	5	5	2	3	4	3	5	3	2	4
392	2	1	2	1	4	1	4	3	3	2	1	3	3	3	2	3	3	4	5	4	5	3	4	5	5	4	5	3	5	5
393	2	2	2	2	4	3	3	4	1	4	1	2	4	4	4	5	5	4	5	5	5	4	3	4	3	2	4	3	2	4
394	2	2	1	2	4	4	2	3	1	3	0	2	2	2	4	3	3	4	2	3	5	3	1	4	2	4	4	4	3	2
395	2	2	3	2	4	3	4	3	2	3	1	1	4	3	2	3	5	4	3	3	5	4	5	4	5	5	4	4	4	3
396	2	1	1	2	4	1	3	3	2	3	1	2	3	3	3	3	4	2	4	2	5	2	2	3	2	4	3	3	4	3
397	2	2	3	2	4	3	4	2	1	4	1	4	5	5	4	4	3	5	3	3	5	2	3	4	3	5	5	4	4	4
398	2	1	2	2	4	4	3	3	3	3	1	2	3	4	5	2	3	3	3	4	5	3	4	3	3	3	2	3	4	2
399	1	2	1	1	4	3	4	4	3	4	1	3	3	3	4	3	3	4	3	2	5	2	1	2	3	2	2	3	3	3
400	2	1	1	1	4	3	3	4	1	4	1	4	4	5	3	4	5	5	5	5	5	4	4	4	4	4	4	4	4	4
401	1	1	3	1	4	3	3	1	1	2	1	3	4	5	3	2	5	5	4	2	5	4	1	4	5	3	4	3	4	5
402	2	1	2	1	4	5	5	5	1	4	1	4	2	4	3	2	2	1	3	2	5	3	3	3	4	3	3	4	5	3
403	2	2	1	2	4	4	4	4	1	3	1	3	5	3	3	3	4	3	5	4	5	3	4	3	4	3	3	4	2	4
404	2	2	2	2	4	5	4	5	2	5	1	5	5	5	5	4	5	3	5	5	5	4	4	4	4	5	4	5	4	5
405	2	1	2	2	3	1	1	1	3	3	1	1	4	4	4	3	3	2	4	4	5	4	4	5	4	3	4	4	4	4
406	1	1	2	1	3	3	3	2	1	3	1	3	5	2	3	3	4	3	4	4	5	3	4	4	3	4	3	3	4	3
407	1	2	1	1	3	2	2	3	3	2	0	4	4	3	3	4	4	4	4	5	5	3	4	4	3	2	3	3	3	2
408	2	1	1	2	3	2	1	3	3	2	1	4	3	2	4	3	4	2	4	4	5	3	2	2	2	2	2	2	2	3
409	1	1	3	1	4	1	2	2	3	2	0	3	1	2	4	1	3	3	2	3	5	4	4	4	3	2	3	2	2	2
410	2	2	1	1	3	3	3	3	2	4	1	3	5	3	5	3	4	5	5	2	5	4	4	4	4	4	4	2	3	3
411	2	2	1	1	4	3	4	3	1	1	1	2	2	1	3	2	2	2	5	2	5	2	3	1	1	2	2	2	1	3
412	2	1	1	2	2	3	3	4	1	3	1	5	5	5	4	5	4	5	5	5	5	4	3	5	5	5	5	5	4	4
413	1	1	3	2	4	4	3	3	2	5	1	4	5	4	5	4	4	3	4	4	5	4	5	3	4	2	2	3	3	3
414	2	2	2	2	4	3	5	3	1	3	1	2	3	2	3	3	2	3	2	2	5	4	2	3	4	3	4	4	5	4
415	1	2	2	1	3	3	3	3	3	3	0	2	1	2	2	3	3	3	4	3	5	2	2	1	2	4	3	3	3	3
416	2	2	3	1	4	5	4	4	2	5	1	5	5	5	5	5	5	4	5	2	5	4	4	5	5	5	5	4	4	5
417	1	2	3	1	4	3	3	2	3	2	1	2	3	4	3	4	3	4	4	4	5	4	3	3	3	3	5	5	2	4
418	1	1	3	1	4	4	4	5	2	3	1	2	2	3	2	2	3	3	3	1	5	3	2	3	1	3	2	2	2	2
419	2	1	2	1	3	2	2	4	3	2	1	4	4	4	3	3	4	2	2	3	5	3	3	2	3	3	2	2	2	2
420	2	2	3	2	4	3	3	3	2	5	1	5	4	4	4	5	4	4	3	4	5	3	3	3	3	2	3	2	2	2
421	1	1	2	1	4	4	3	4	3	4	1	3	4	4	3	2	4	3	3	2	5	3	4	1	1	1	2	1	2	2
422	2	2	3	2	3	2	3	3	3	3	1	3	3	3	2	1	5	3	4	3	5	4	3	2	3	5	4	4	5	4
423	1	2	1	2	4	2	2	3	2	3	1	2	2	3	4	3	3	3	3	3	5	3	3	3	3	2	3	2	3	2
424	2	1	1	2	3	1	1	2	3	4	1	2	3	3	4	3	5	4	4	3	5	4	4	5	4	2	5	4	5	4
425	1	1	3	1	4	4	4	2	1	4	0	2	3	2	4	3	4	4	4	5	5	3	3	5	4	5	5	4	3	4
426	2	2	2	1	4	3	3	3	1	4	1	3	4	4	5	3	4	4	3	4	5	5	4	2	1	3	2	1	2	1
427	2	2	1	2	4	3	4	3	2	4	1	4	3	4	4	3	2	3	2	2	5	2	1	4	4	4	2	3	3	3
428	2	1	2	1	3	3	4	4	1	5	1	5	5	5	5	5	5	5	5	5	5	5	5	4	4	4	3	5	5	4
429	1	1	1	2	4	5	4	4	1	5	1	3	5	4	4	5	4	4	4	2	5	4	4	4	3	5	4	5	4	5
430	2	2	2	1	4	2	3	4	3	4	1	4	5	3	5	4	4	4	3	3	5	2	3	4	3	2	4	4	5	3
431	2	2	2	2	4	3	5	4	1	3	0	5	5	5	4	4	4	5	2	4	5	2	4	5	5	5	4	5	3	5
432	2	2	2	2	4	3	2	3	2	4	1	3	3	2	3	2	3	2	2	1	5	2	3	4	4	3	2	2	4	4
433	2	1	3	2	3	3	3	3	1	3	1	3	2	3	3	2	4	5	5	4	5	2	5	2	4	5	3	3	3	4
434	1	2	2	2	4	2	4	2	2	4	1	4	2	4	4	5	5	3	5	4	5	5	4	5	3	3	4	3	1	2
435	2	2	2	2	4	4	4	3	2	1	1	4	3	5	3	3	5	3	3	4	5	5	4	5	4	4	5	5	4	5
436	2	1	2	2	3	3	3	2	2	5	1	5	4	4	5	3	5	4	4	5	5	5	4	3	4	4	3	5	3	4
437	1	2	3	2	4	2	2	2	3	1	1	4	2	2	2	1	3	2	4	2	5	2	3	4	5	4	5	5	5	4
438	1	2	1	2	3	4	3	3	1	5	1	5	5	5	5	5	3	4	5	4	5	4	4	5	5	5	5	5	5	5
439	2	1	2	2	3	1	2	3	2	4	1	4	1	5	2	3	2	2	1	1	5	3	2	3	4	3	2	2	3	2
440	2	2	2	1	4	3	4	3	1	3	0	3	3	4	4	3	2	1	3	2	5	2	4	5	4	5	4	4	4	3
441	2	2	2	2	4	4	4	5	1	4	1	5	3	4	4	4	4	5	3	4	5	4	3	2	3	3	2	4	4	3
442	2	1	1	2	4	4	4	4	2	5	1	5	5	5	5	5	3	5	4	3	5	4	5	5	4	4	3	3	4	4
443	2	2	2	2	3	2	2	3	3	2	0	2	1	1	1	3	1	1	2	3	5	3	3	3	3	2	4	2	4	1
444	2	2	1	2	4	3	2	2	3	2	1	4	3	3	1	2	3	4	2	4	5	3	3	2	3	2	1	2	1	1
445	1	2	3	2	2	2	1	1	3	1	0	3	3	4	3	2	3	3	4	4	5	3	3	1	2	3	2	2	2	4
446	1	1	1	1	4	3	3	3	3	3	1	4	3	5	3	3	2	2	2	3	5	1	3	4	4	4	5	5	4	4
447	2	1	1	2	4	3	3	3	2	4	0	2	5	4	3	2	2	3	3	3	5	3	1	3	3	3	4	4	3	2
448	2	2	3	2	3	2	1	2	3	3	0	3	2	3	4	2	5	5	5	4	5	5	4	3	2	2	3	4	2	4
449	1	2	2	2	4	3	2	2	1	3	1	4	5	3	2	3	4	4	4	4	5	4	2	3	3	4	4	3	2	3
450	2	1	1	2	3	1	1	1	2	5	1	2	2	2	4	4	4	3	2	2	5	4	3	3	3	3	3	3	3	3
451	2	2	1	1	4	1	2	1	2	4	1	5	4	4	3	5	4	4	2	3	5	3	4	2	4	3	4	2	3	3
452	2	2	3	2	4	4	5	3	2	4	1	3	4	5	3	5	1	4	3	3	5	3	4	3	4	3	5	3	3	4
453	2	1	1	1	4	3	3	4	2	4	1	2	2	3	2	1	3	3	4	5	5	4	4	4	2	3	4	3	5	3
454	2	1	2	1	4	5	4	4	1	5	1	4	4	4	5	3	5	5	4	3	5	5	4	4	5	5	5	4	5	5
455	2	2	1	1	4	5	3	5	2	4	1	5	5	5	5	5	3	4	4	4	5	3	5	4	3	3	5	3	2	3
456	2	1	2	1	4	3	2	2	3	4	1	5	5	4	5	4	4	4	4	4	5	5	5	3	5	4	4	5	3	3
457	2	2	1	2	4	4	5	4	1	2	0	4	3	4	4	3	3	2	4	3	5	3	4	4	4	3	3	2	4	4
458	2	1	1	1	4	3	4	4	1	3	1	5	3	5	4	4	4	4	2	3	5	3	3	4	2	4	4	4	3	3
459	1	1	1	1	4	2	2	1	3	1	0	2	4	2	2	2	3	3	2	2	5	2	3	2	2	2	2	2	2	1
460	2	1	1	1	3	2	2	2	2	5	0	4	5	4	3	5	3	3	3	4	5	2	3	4	3	3	4	3	5	3
461	2	2	1	1	3	2	2	3	1	2	0	3	1	2	1	1	3	3	3	2	5	2	2	4	4	4	5	3	5	5
462	2	1	2	2	4	2	3	2	2	5	0	3	2	3	1	3	3	2	3	2	5	3	3	4	3	3	2	4	4	4
463	1	1	1	2	3	4	3	4	1	2	1	2	4	4	2	3	2	3	3	3	5	4	3	4	3	4	3	1	4	4
464	2	2	3	1	4	4	4	4	2	4	1	5	4	3	2	3	4	3	3	2	5	4	1	5	5	5	4	5	5	5
465	2	2	2	2	4	3	3	4	1	5	1	5	4	5	4	4	4	4	5	5	5	4	5	3	3	5	5	3	3	4
466	1	1	1	2	4	2	3	4	3	5	1	3	2	3	2	4	5	5	3	4	5	4	4	5	4	5	5	4	4	5
467	1	2	2	1	4	4	3	3	1	4	1	4	5	5	4	3	4	3	5	4	5	5	4	4	5	5	3	4	4	5
468	2	1	1	2	4	4	3	3	3	2	0	1	2	2	2	4	2	3	2	1	5	3	2	5	4	4	3	3	3	4
469	2	2	2	1	4	3	4	4	1	3	1	4	4	4	4	4	3	3	4	4	5	3	3	3	4	4	4	5	5	5
470	2	1	2	1	4	2	3	3	3	4	1	4	5	5	4	5	4	3	5	5	5	5	5	4	4	4	4	4	4	4
471	2	2	3	2	4	4	5	4	1	3	1	4	4	5	3	4	5	4	3	5	5	5	3	3	4	4	5	5	5	3
472	2	1	2	2	4	3	1	3	3	2	1	4	3	1	1	3	4	2	3	5	5	3	4	4	3	5	3	5	3	3
473	1	1	3	2	3	3	4	2	3	2	0	3	3	4	3	4	3	4	5	3	5	2	2	2	3	4	5	2	4	4
474	2	1	3	2	4	2	2	2	3	4	1	2	4	2	3	5	4	2	4	5	5	4	4	5	4	4	3	4	3	3
475	1	2	3	1	4	4	3	4	2	2	0	3	2	4	4	4	5	4	3	5	5	4	3	1	2	3	4	3	3	3
476	2	2	2	1	4	3	3	3	3	5	1	5	5	5	5	5	5	4	5	4	5	5	5	5	5	5	5	5	5	5
477	2	2	1	2	4	4	4	5	1	4	1	3	5	3	5	4	2	3	2	4	5	1	1	2	3	2	4	3	3	2
478	2	2	1	2	4	4	3	4	2	2	1	1	3	1	3	2	3	2	3	2	5	3	3	2	2	3	3	4	4	4
479	2	2	2	2	3	3	3	2	1	4	1	4	4	4	4	3	3	3	2	2	5	2	3	4	3	2	2	2	3	2
480	2	1	1	1	3	3	3	3	2	4	0	3	3	2	3	2	4	3	3	3	5	4	1	4	5	3	5	5	4	4
481	2	2	3	1	4	3	3	4	2	5	1	5	5	4	5	3	5	5	5	5	5	5	4	1	4	4	2	2	2	3
482	2	2	2	1	3	2	3	1	3	3	0	1	1	1	1	2	4	4	3	4	5	2	5	2	2	1	3	2	1	1
483	2	2	3	2	4	2	2	4	3	3	1	3	3	2	3	3	4	3	3	3	5	3	4	4	3	4	3	3	5	4
484	2	1	1	2	2	2	2	2	3	3	1	4	2	4	2	3	2	3	2	3	5	3	3	3	2	2	4	4	4	4
485	2	2	1	2	4	3	3	3	2	2	1	3	2	5	3	4	4	4	5	3	5	4	4	2	2	3	2	3	2	2
486	2	1	1	2	4	5	5	5	1	4	1	3	4	5	4	3	3	3	3	3	5	3	5	4	1	2	3	3	2	4
487	1	1	3	2	4	3	5	4	1	4	1	5	3	4	5	5	3	2	3	2	5	2	3	4	3	2	2	2	3	2
488	2	1	3	1	4	3	3	4	2	2	1	1	3	3	3	2	3	2	3	3	5	3	3	4	5	3	5	5	5	3
489	2	1	2	1	3	2	3	2	2	1	0	1	1	2	1	2	3	4	5	3	5	5	3	5	4	5	3	3	4	4
490	1	1	2	1	4	3	3	2	3	5	1	5	5	4	5	5	5	4	4	5	5	4	4	4	4	4	5	3	3	4
491	1	1	1	2	3	4	3	3	1	2	0	2	2	2	2	3	3	4	4	2	5	3	2	2	3	3	3	4	3	5
492	2	2	1	2	4	3	4	4	2	5	1	5	4	4	3	2	5	5	5	5	5	5	5	5	5	5	5	5	4	4
493	1	2	1	2	4	5	4	4	1	5	1	5	5	5	5	5	3	2	2	2	5	3	3	5	5	4	5	5	5	4
494	2	2	1	2	3	2	2	2	2	3	1	5	3	2	5	4	2	3	3	4	5	2	3	4	3	2	4	3	3	3
495	1	1	1	2	4	4	5	3	1	5	1	5	5	5	5	4	5	4	4	5	5	5	4	4	3	3	5	3	3	3
496	2	1	2	2	3	3	4	2	2	1	0	3	4	2	4	3	5	4	3	3	5	4	4	4	2	4	5	5	5	5
497	2	1	2	1	3	2	2	2	3	3	1	3	2	3	1	1	2	4	3	2	5	3	3	4	1	4	4	2	3	2
498	2	2	2	2	3	1	2	2	2	5	1	5	4	4	4	3	2	2	2	5	5	2	3	2	3	1	1	2	2	2
499	2	1	1	1	3	2	3	3	2	3	1	2	3	3	3	2	4	3	1	5	5	2	2	3	1	2	2	2	2	2
500	2	2	2	1	4	4	4	4	1	3	0	5	3	3	2	3	4	3	5	3	5	4	4	5	3	5	3	3	5	5
501	2	1	3	2	3	2	2	3	2	4	1	4	4	4	4	5	5	4	4	4	5	2	4	4	4	3	3	5	3	5
502	2	2	1	1	4	4	5	4	1	5	1	5	4	5	5	3	3	3	1	5	5	4	3	4	2	4	3	4	3	4
503	1	1	2	2	3	2	3	2	3	3	1	2	1	3	1	2	3	3	2	2	5	2	1	2	3	1	1	3	2	2
504	1	2	2	1	4	4	5	4	1	3	0	4	4	3	3	2	5	4	3	4	5	5	5	5	4	4	4	4	4	4
505	2	2	3	2	4	3	2	2	3	3	1	4	4	4	4	3	1	1	3	4	5	2	2	5	4	4	2	4	4	3
506	2	2	2	2	4	5	5	5	1	5	1	4	5	4	5	4	5	5	5	5	5	4	5	5	5	5	5	5	4	3
507	2	1	3	1	3	4	4	3	2	5	1	5	5	5	4	5	3	2	3	4	5	5	4	4	5	5	5	5	5	5
508	2	1	3	2	3	3	2	3	1	2	1	3	4	5	4	1	3	3	3	1	5	1	4	4	2	2	3	4	3	4
509	2	1	3	2	4	4	4	5	1	5	1	4	5	5	4	3	4	4	2	4	5	3	3	5	3	3	3	5	4	4
510	2	2	3	2	4	3	3	2	3	3	1	5	4	3	4	3	5	4	4	3	5	3	4	3	3	5	4	4	4	3
511	1	2	1	2	3	3	2	1	3	4	1	3	2	3	4	3	4	3	3	4	5	4	3	3	3	5	4	4	3	4
512	2	1	2	1	3	3	4	3	3	4	0	3	3	4	2	4	4	5	5	5	5	5	4	2	4	3	3	2	3	4
513	2	2	3	2	2	1	1	2	3	1	0	2	1	2	1	1	2	2	1	1	5	2	2	2	1	2	1	3	3	1
514	2	2	1	1	1	3	2	2	2	2	1	2	1	1	3	1	2	3	3	2	5	2	3	5	3	3	3	3	4	3
515	2	2	3	2	4	4	3	4	2	3	1	3	4	5	3	4	5	5	4	4	5	5	5	4	5	5	5	5	5	5
516	2	1	2	1	2	2	3	3	1	4	0	1	2	4	3	1	5	4	4	4	5	4	3	4	3	5	5	5	4	4
517	2	2	2	2	4	2	2	3	2	1	0	3	2	1	1	2	2	2	4	2	5	2	1	4	2	3	2	3	3	2
518	1	1	1	2	4	3	4	3	2	4	0	3	5	3	3	3	4	4	3	3	5	3	3	4	4	4	4	2	3	3
519	2	2	2	2	4	3	2	2	3	1	1	3	4	4	3	4	2	1	4	5	5	4	4	5	3	4	3	3	3	4
520	1	2	2	2	4	3	3	3	2	3	1	3	3	2	2	2	4	2	3	3	5	4	4	4	4	2	4	4	3	4
521	2	1	2	2	4	3	4	3	2	5	1	5	4	5	5	5	5	4	3	5	5	4	5	3	5	4	4	4	5	5
522	1	1	2	2	4	3	5	5	1	4	1	5	5	5	3	4	4	5	5	5	5	4	5	4	3	3	2	2	3	3
523	1	1	1	1	2	1	1	1	3	2	0	2	1	2	1	3	2	3	3	3	5	2	1	1	1	1	1	1	1	1
524	1	1	2	2	4	3	3	3	1	5	1	3	5	5	4	5	4	4	5	4	5	5	4	3	3	2	3	2	3	3
525	2	1	2	2	4	3	4	5	1	4	1	2	4	3	5	3	4	2	3	4	5	4	4	2	1	2	2	2	1	1
526	2	2	1	2	4	4	4	5	1	5	1	3	5	5	4	4	4	1	3	3	5	2	3	4	4	5	3	3	4	3
527	1	2	2	2	4	3	4	3	1	5	1	5	4	4	5	3	5	5	5	5	5	5	5	4	5	5	5	4	3	4
528	1	2	3	1	4	2	3	1	3	5	1	5	5	2	4	4	5	5	5	5	5	5	5	3	5	2	3	3	2	2
529	2	1	3	1	3	2	4	3	3	4	1	4	4	1	4	4	5	5	3	5	5	5	5	4	3	3	4	4	3	3
530	2	2	2	2	2	1	2	1	3	4	1	2	4	2	3	1	3	2	3	4	5	2	3	3	4	5	5	5	5	4
531	2	2	2	1	4	3	3	2	3	3	1	3	2	2	3	3	4	4	3	4	5	4	3	4	4	4	5	3	4	4
532	2	1	1	2	4	3	4	2	2	5	1	4	5	5	4	4	5	5	5	4	5	4	3	5	5	5	5	5	5	5
533	2	1	1	1	3	3	2	2	3	1	0	2	2	4	3	3	4	2	4	4	5	4	4	5	4	3	4	5	4	3
534	2	1	3	1	2	1	2	2	3	2	1	4	4	4	4	3	3	2	1	2	5	3	3	3	4	4	3	3	3	3
535	2	1	2	2	3	3	2	2	3	3	1	2	3	3	4	4	3	2	2	2	5	3	5	4	3	4	4	2	3	3
536	1	1	3	2	3	1	2	2	3	3	0	1	2	2	2	3	3	4	2	4	5	2	2	4	4	3	5	5	4	2
537	2	1	3	2	3	3	3	2	3	3	1	3	2	2	3	3	5	4	5	5	5	5	5	4	4	3	4	5	4	4
538	2	1	3	2	3	2	3	3	3	3	0	4	2	4	2	2	3	3	3	2	5	2	3	2	3	2	4	2	2	3
539	2	1	3	1	3	3	4	3	1	4	1	4	4	4	5	5	4	5	4	4	5	4	5	3	4	4	5	3	4	3
540	2	2	3	2	4	2	2	3	3	3	1	2	2	4	2	3	5	5	5	3	5	4	4	4	2	5	5	3	4	4
541	1	2	2	1	4	2	3	2	3	3	1	3	2	2	4	4	4	4	4	3	5	5	5	2	3	3	3	3	5	3
542	1	2	1	1	4	2	2	3	1	4	1	4	5	3	4	4	2	1	2	1	5	2	1	3	2	4	5	3	2	2
543	2	2	3	2	3	3	4	3	3	4	0	2	3	3	5	4	2	5	4	4	5	3	4	4	4	3	3	4	4	3
544	1	2	1	2	4	4	3	3	2	3	1	3	3	4	4	3	3	2	2	1	5	3	3	3	3	3	3	2	3	5
545	2	2	1	1	4	3	4	2	2	5	1	5	5	2	3	3	2	2	2	2	5	2	3	5	4	4	3	4	4	4
546	2	2	3	2	4	3	2	2	2	4	1	3	4	2	3	2	4	5	4	4	5	4	3	4	4	5	4	4	5	4
547	2	1	3	2	4	3	3	3	3	3	0	2	2	3	3	3	5	3	4	4	5	4	4	3	2	1	3	3	3	3
548	1	1	1	2	3	3	2	2	3	3	1	3	3	2	5	4	4	3	2	2	5	2	1	2	1	3	2	4	2	2
549	1	1	1	1	3	3	3	3	2	2	1	3	3	4	3	3	3	2	4	3	5	2	3	1	1	2	2	2	2	1
550	1	1	2	2	4	2	3	2	3	4	1	4	3	4	2	4	2	5	5	5	5	3	4	4	4	5	4	5	5	5
551	2	2	2	2	2	1	2	1	1	2	0	4	1	2	1	1	3	1	1	4	5	1	4	2	2	3	2	2	2	3
552	2	2	3	1	3	3	2	3	2	4	1	4	4	2	3	3	4	5	2	1	5	3	2	3	2	3	4	2	2	2
553	2	2	1	1	3	4	4	3	3	3	1	5	4	5	3	4	4	2	3	2	5	2	3	5	3	4	1	3	3	4
554	2	2	1	2	4	3	5	4	1	5	1	5	4	5	5	5	4	5	5	4	5	4	5	4	5	5	4	4	4	3
555	1	1	3	1	4	4	4	5	1	3	1	3	4	4	2	5	4	3	3	3	5	3	3	2	3	2	2	2	3	3
556	2	1	1	2	4	5	5	5	1	5	1	5	5	5	4	5	5	5	3	4	5	4	5	4	5	4	4	4	4	5
557	2	2	3	1	4	2	2	2	3	3	1	4	4	3	2	3	4	3	3	3	5	4	3	4	3	4	4	4	3	5
558	2	1	3	2	4	3	3	2	1	3	0	3	3	4	4	3	4	4	5	3	5	4	5	3	3	2	3	3	3	3
559	2	2	2	2	4	4	4	4	2	5	1	3	4	4	4	4	2	3	3	1	5	3	3	3	3	4	3	4	4	2
560	1	2	3	2	3	1	2	2	3	2	0	4	2	2	3	2	3	4	3	2	5	4	4	2	2	4	3	2	1	3
561	1	1	3	2	2	1	1	1	3	2	0	3	2	3	3	1	3	3	2	2	5	2	3	4	5	3	5	5	4	3
562	2	1	3	2	3	2	1	1	3	3	0	2	3	2	2	2	2	4	3	2	5	4	2	5	2	3	2	2	3	3
563	2	2	3	1	4	4	3	2	1	5	1	5	3	5	5	5	5	4	4	5	5	5	5	3	3	4	4	4	2	3
564	2	2	1	2	4	3	3	2	3	1	0	2	5	2	2	2	3	5	5	5	5	4	5	5	5	4	2	4	4	3
565	2	2	3	1	4	4	5	5	1	5	1	5	5	5	5	4	5	5	4	5	5	3	2	4	4	5	4	5	5	5
566	1	2	3	2	4	3	3	2	2	5	1	4	4	4	3	3	3	3	3	5	5	4	5	1	3	3	3	3	5	4
567	2	1	2	1	4	5	4	4	1	4	1	5	5	4	5	5	3	3	4	4	5	4	4	4	4	3	3	5	5	4
568	1	2	2	1	4	4	2	3	1	4	1	4	5	2	5	4	3	2	3	3	5	2	3	4	3	4	5	3	4	4
569	2	1	3	2	4	4	4	5	1	3	1	4	3	3	4	3	4	4	4	4	5	3	5	4	4	3	5	4	5	4
570	2	1	3	1	2	1	1	1	3	1	1	2	3	2	1	2	3	2	1	2	5	3	1	4	4	2	3	3	3	2
571	2	2	1	2	4	4	4	4	1	1	0	2	2	3	2	3	2	2	2	2	5	3	2	3	3	4	3	4	2	3
572	2	2	3	2	4	3	2	3	3	4	1	5	5	4	3	3	5	5	5	5	5	3	5	5	5	5	5	5	5	4
573	2	2	3	1	4	3	3	3	1	3	1	3	3	3	3	3	4	3	3	3	5	3	4	4	5	5	5	5	5	3
574	2	2	2	2	4	3	4	4	2	3	1	3	5	5	5	4	2	4	2	5	5	2	2	4	4	5	5	5	4	3
575	2	2	3	1	4	3	1	2	3	5	1	3	3	2	4	5	4	4	3	2	5	3	4	4	4	5	3	4	2	3
576	1	1	1	1	3	2	2	2	1	3	1	3	3	3	3	3	5	4	3	5	5	2	4	3	2	4	5	5	3	3
577	1	2	1	2	4	5	5	4	1	4	1	5	4	4	3	4	5	4	5	5	5	5	3	4	2	3	2	4	5	3
578	1	2	2	2	4	3	3	3	3	4	1	3	5	5	5	4	2	4	4	3	5	3	3	1	4	2	3	3	2	5
579	1	2	2	1	4	5	4	5	1	4	1	5	4	5	4	5	2	5	4	2	5	5	5	5	5	5	5	5	5	4
580	2	1	3	2	4	5	4	3	1	5	1	4	3	4	4	5	3	4	5	4	5	5	4	3	3	3	3	3	3	3
581	2	1	1	1	4	5	5	5	1	5	1	4	3	4	4	2	5	5	3	4	5	4	5	5	4	4	5	5	5	4
582	2	2	2	2	3	4	2	2	2	4	1	5	4	2	3	4	3	3	1	2	5	2	1	3	4	3	3	4	3	2
583	1	1	2	1	4	2	3	3	3	4	1	5	5	4	5	4	4	5	4	4	5	4	2	3	4	3	4	4	4	4
584	2	2	1	2	4	4	4	3	1	4	1	4	4	4	4	5	2	3	4	4	5	2	2	4	3	3	3	4	3	5
585	2	1	3	1	4	4	4	3	1	3	1	5	5	5	4	5	4	5	5	5	5	4	4	3	4	3	4	3	2	3
586	2	2	3	1	4	3	2	4	1	2	1	3	3	2	4	5	3	1	3	2	5	1	2	2	2	3	3	2	2	2
587	1	1	1	2	4	2	3	3	3	3	1	3	3	3	3	5	1	2	2	2	5	1	1	1	1	2	3	2	1	3
588	2	1	1	2	2	1	2	1	3	1	0	1	2	2	3	1	2	2	1	2	5	2	3	3	2	3	4	2	1	3
589	2	1	2	1	3	3	4	4	1	5	1	4	5	5	5	5	5	5	5	4	5	4	5	5	5	5	5	4	5	4
590	1	2	2	1	4	3	4	2	1	4	1	4	3	5	4	2	5	4	5	5	5	2	3	5	4	4	2	4	4	4
591	1	1	3	2	3	3	4	3	1	3	0	3	5	2	3	3	4	5	5	5	5	5	4	3	5	3	4	3	2	4
592	1	1	3	2	4	4	3	3	1	5	1	5	4	4	5	4	3	4	2	4	5	2	2	4	3	4	4	1	4	3
593	1	1	1	2	4	4	3	3	3	4	1	3	3	3	4	4	3	4	4	4	5	2	5	4	4	4	5	5	4	3
594	1	1	3	1	4	4	3	4	1	3	0	3	4	3	2	3	4	5	5	4	5	4	5	5	5	5	5	5	4	5
595	2	2	1	2	4	5	4	4	1	4	1	5	5	5	4	4	3	3	3	4	5	3	3	2	2	2	3	4	2	2
596	2	2	3	2	4	4	4	5	1	5	1	5	5	5	4	5	5	5	4	5	5	4	5	3	3	3	3	4	4	4
597	1	1	3	1	3	3	2	4	1	4	1	5	5	4	5	4	3	3	4	5	5	4	3	4	3	3	4	2	3	3
598	2	2	1	1	2	3	4	4	2	5	1	4	3	5	4	3	4	4	4	3	5	4	4	3	5	4	3	3	3	5
599	1	2	1	2	4	3	3	2	2	5	1	5	5	4	4	3	3	2	3	3	5	3	3	5	3	5	4	4	5	5
600	1	1	1	2	4	3	3	2	2	3	0	3	3	3	4	4	4	4	5	5	5	4	4	5	5	5	3	5	2	5
601	2	2	2	2	3	3	1	2	3	3	0	4	2	3	3	2	4	5	4	5	5	5	5	2	2	3	3	2	2	3
602	2	2	3	1	4	3	3	2	1	2	0	3	3	2	2	3	2	4	4	3	5	1	3	2	4	4	2	2	2	2
603	2	1	2	2	3	3	2	1	3	4	1	3	2	4	4	3	4	2	3	4	5	4	5	4	5	4	5	4	4	5
604	2	1	2	2	4	4	3	4	1	4	1	4	5	4	2	5	4	4	4	4	5	3	5	4	4	4	3	4	3	3
605	1	2	3	1	4	5	4	4	1	5	1	4	3	5	1	4	4	4	4	5	5	4	3	5	2	4	5	5	4	3
606	2	2	2	2	3	4	2	3	2	3	1	2	4	5	5	2	2	3	3	4	5	4	4	2	3	2	2	1	4	3
607	2	1	1	1	4	2	2	2	3	3	1	4	3	4	4	5	2	3	4	4	5	3	3	4	2	4	4	4	4	2
608	1	1	2	2	3	2	3	2	3	3	0	4	4	3	3	1	3	3	2	2	5	3	3	3	2	1	2	2	2	3
609	2	1	3	1	4	2	3	4	1	5	1	3	2	3	4	3	5	4	3	4	5	4	3	5	5	5	4	4	4	4
610	2	1	3	2	3	4	3	2	2	2	1	3	3	4	3	4	4	5	3	4	5	3	4	5	5	5	5	5	5	5
